# Supplementary material for: Anticancer Effects of Broccoli Sprout Extract and Sulforaphane Through ROS-Induced MAPK Pathway in Breast Cancer Cells and Xenografts
Source: Antioxidants (Basel). 2026 Apr 30;15(5):569. doi: 10.3390/antiox15050569 (PMC13203652; doi:10.3390/antiox15050569)
Supplement: Supplementary file 1 [file antioxidants-15-00569-s001.zip]

Archive with 1 entries (1 files):
- antioxidants-4240630-supplementary.pdf
